# Supplementary material for: Percutaneous Irreversible Electroporation for Treatment of Small Hepatocellular Carcinoma Invisible on Unenhanced CT: A Novel Combined Strategy with Prior Transarterial Tumor Marking
Source: Cancers (Basel). 2021 Apr 22;13(9):2021. doi: 10.3390/cancers13092021 (PMC8122342; doi:10.3390/cancers13092021)
Supplement: Supplementary file 1 [file cancers-13-02021-s001.zip]

Archive with 1 entries (1 files):
- cancers-1174335-SI.pdf
